# Supplementary material for: Microscopical Observation and Transcriptome Analysis Reveal the Effects of High‐Altitude Ecosystem in the Qualities of Different Genetic Varieties Brassica napus Resources
Source: Ecol Evol. 2024 Nov 21;14(11):e70616. doi: 10.1002/ece3.70616 (PMC11582087; doi:10.1002/ece3.70616)
Supplement: Supplementary file 2 — Table S1. Brassica napus picking period at different altitudes. [file ECE3-14-e70616-s005.xlsx]

## Sheet: Sheet1
	Table S1 Brassica napus picking period at different altitudes
	variety	150m	1600m
	ZYCT01	50	11
	ZYCT02	50	11
	ZYCT03	50	13
	Changxiangtai 502	40	24
	Changxiangtai 603	60	20
	Changxiangtai 701	50	20
	Fengyou 730	14	13
	Fenglv 1	60	12
	Fengyou 789	14	16
	Huayouza 655R	40	14
	Jingyou 69	40	10
	Liuye Cauliflower	49	10
	Qingza 7	60	12
	Shengguang 127	40	10
	Shishan 2017	60	10
	Shishan flower stalk	60	12
	Hope 759	60	13
	Selenium Ziyuan 1	60	16
	Selenium Ziyuan 2	50	12
	Sunshine 131	40	14
	Sunshine 2009	20	30
	Sunshine 50	20	30
	Youtai 929	60	24
	Youyan 2	14	14
	Yuhua 1	20	11
	Yuhua 2	20	16
	Yuhua 7	33	10
