# Supplementary material for: Microscopical Observation and Transcriptome Analysis Reveal the Effects of High‐Altitude Ecosystem in the Qualities of Different Genetic Varieties Brassica napus Resources
Source: Ecol Evol. 2024 Nov 21;14(11):e70616. doi: 10.1002/ece3.70616 (PMC11582087; doi:10.1002/ece3.70616)
Supplement: Supplementary file 3 — Table S2. Nutrients of different altitudes of B. napus . [file ECE3-14-e70616-s001.xlsx]

## Sheet: Sheet1
	Table S2 Nutrients of different altitudes of Brassica napus
		150m			1600m
		N（kg·hm-2）	P（kg·hm-2）	K（kg·hm-2）	N（kg·hm-2）	P（kg·hm-2）	K（kg·hm-2）
	ZYCT01	74.28±3.32	12.60±0.31	65.29±5.73	29.72±2.70	4.53±0.10	39.96±0.53
	ZYCT02	44.22±1.91	9.07±0.20	47.39±1.63	20.85±1.23	2.93±0.06	25.79±0.47
	ZYCT03	68.22±5.08	12.52±0.96	65.29±4.84	25.95±1.10	3.64±0.05	25.63±0.39
	Changxiangtai 502	56.96±13.19	10.36±3.49	55.86±5.69	48.16±7.78	8.89±0.31	58.34±0.55
	Changxiangtai 603	74.02±2.07	14.70±0.35	97.96±0.94	51.79±7.84	10.21±0.27	76.00±1.26
	Changxiangtai 701	64.40±1.02	13.07±0.20	76.81±2.37	51.65±1.44	7.58±0.12	62.03±0.60
	Fengyou 730	30.71±0.62	6.45±0.14	30.01±0.28	38.24±2.36	5.51±0.46	32.80±2.14
	Fenglv 1	92.99±1.58	18.15±0.26	107.20±1.49	12.09±1.47	2.97±0.30	17.06±1.14
	Fengyou 789	32.10±1.05	5.84±0.17	32.35±0.86	26.57±4.47	5.32±0.07	46.67±0.51
	Huayouza 655R	50.43±0.55	8.79±0.17	46.84±0.26	26.91±0.37	4.21±0.06	28.72±0.43
	Jingyou 69	40.66±1.37	7.30±0.22	37.43±0.50	40.67±0.49	5.84±0.12	33.52±0.52
	Liuye Cauliflower	51.48±0.63	11.84±0.10	68.20±0.55	33.07±2.93	5.76±0.05	41.32±0.25
	Qingza 7	87.08±2.11	15.33±0.36	91.32±5.39	21.71±0.60	4.55±0.02	25.12±0.30
	Shengguang 127	52.16±1.30	10.24±0.15	50.64±1.53	16.04±3.41	3.69±0.36	24.32±2.43
	Shishan 2017	84.58±0.49	12.40±0.28	69.88±1.27	29.38±0.69	5.26±0.09	28.25±0.14
	Shishan flower stalk	67.36±2.13	12.24±0.27	78.87±2.24	21.58±3.43	4.05±0.10	20.88±0.51
	Hope 759	50.36±0.82	10.82±0.05	53.17±0.56	20.22±0.59	3.26±0.07	25.50±0.33
	Selenium Ziyuan 1	81.23±3.00	15.00±0.18	92.30±0.98	25.52±0.32	4.88±0.04	33.69±0.64
	Selenium Ziyuan 2	66.15±1.41	12.86±0.35	66.60±0.65	31.36±5.01	5.38±0.07	30.94±0.65
	Sunshine 131	50.80±0.26	9.16±0.05	47.44±0.55	33.73±3.27	5.53±0.33	37.55±1.79
	Sunshine 2009	23.86±6.48	4.38±1.17	25.00±5.89	36.96±2.78	7.24±0.06	45.70±0.90
	Sunshine 50	31.65±6.93	5.82±1.38	36.22±7.67	14.11±0.70	3.04±0.06	17.79±0.14
	Youtai 929	74.91±1.30	13.90±0.10	86.31±0.21	42.78±1.92	7.15±0.29	44.76±0.49
	Youyan 2	26.45±1.00	5.32±0.11	31.53±1.33	17.62±0.78	2.88±0.05	16.52±0.15
	Yuhua 1	31.43±0.44	6.52±0.12	29.77±0.14	30.93±1.05	4.22±0.02	35.72±0.19
	Yuhua 2	37.32±0.67	6.22±0.19	37.09±0.83	11.52±1.91	1.78±0.05	15.01±0.03
	Yuhua 7	77.20±0.98	13.99±0.27	75.24±1.68	25.65±2.84	4.19±0.03	28.26±0.28
	mean	56.41±2.29	10.55±0.43	59.33±2.08	29.07±2.35	4.98±0.13	34.00±0.66
