# Supplementary material for: Microscopical Observation and Transcriptome Analysis Reveal the Effects of High‐Altitude Ecosystem in the Qualities of Different Genetic Varieties Brassica napus Resources
Source: Ecol Evol. 2024 Nov 21;14(11):e70616. doi: 10.1002/ece3.70616 (PMC11582087; doi:10.1002/ece3.70616)
Supplement: Supplementary file 4 — Table S3. Soil nitrogen, phosphorus, and kalium contents. [file ECE3-14-e70616-s008.xlsx]

## Sheet: Sheet1
	Table S3 Soil nitrogen, phosphorus and kalium contents
		N（g/kg）	P（mg/kg）	K（mg/kg）
	1600m	1.125	32.68	53
	150m	3.28	35.12	172.51
