# Supplementary material for: Microscopical Observation and Transcriptome Analysis Reveal the Effects of High‐Altitude Ecosystem in the Qualities of Different Genetic Varieties Brassica napus Resources
Source: Ecol Evol. 2024 Nov 21;14(11):e70616. doi: 10.1002/ece3.70616 (PMC11582087; doi:10.1002/ece3.70616)
Supplement: Supplementary file 5 — Table S4. Soluble sugar content of Brassica napus at different altitudes. [file ECE3-14-e70616-s003.xlsx]

## Sheet: Sheet1
1600m
Variety name	Soluble sugar content （mg/g）
	Repeat 1	Repeat 2	Repeat 3	mean
ZYCT01	6.5715	6.5916	7.8403	7.001	0.726809
ZYCT02	7.3039	7.1791	7.5385	7.341	0.182474
ZYCT03	8.8547	8.4143	9.6897	8.986	0.647794
Changxiangtai 502	6.1371	5.8561	6.1749	6.056	0.174176
Changxiangtai 603	7.5893	7.4813	6.8578	7.309	0.394865
Changxiangtai 701	7.0569	6.922	6.0145	6.664	0.566914
Fengyou 730	5.9145	5.538	4.4937	5.315	0.736092
Fenglv 1	4.4512	4.8535	4.8035	4.703	0.219264
Fengyou 789	5.5609	4.9946	5.7731	5.443	0.402448
Huayouza 655R	9.1796	9.2345	10.4675	9.627	0.728239
Jingyou 69	5.805	6.252	5.8436	5.967	0.247686
Liuye Cauliflower	3.8969	3.7352	4.5694	4.067	0.442397
Qingza 7	6.0097	6.2687	6.7574	6.345	0.379685
Shengguang 127	7.3613	7.6663	8.2665	7.765	0.460553
Shishan 2017	6.593	6.6641	6.5175	6.592	0.073311
Shishan flower stalk	5.4227	6.1555	6.2244	5.934	0.44431
Hope 759	9.6015	9.5292	10.3641	9.832	0.462573
Selenium Ziyuan 1	7.4241	8.3406	7.5884	7.784	0.488667
Selenium Ziyuan 2	8.318	8.8676	8.1024	8.429	0.394562
Sunshine 131	6.909	6.7148	6.7299	6.785	0.108027
Sunshine 2009	4.3762	3.531	4.9165	4.275	0.698319
Sunshine 50	5.3329	5.268	6.3665	5.656	0.616339
Youtai 929	7.3182	7.1482	6.5406	7.002	0.408807
Youyan 2	8.2408	8.4012	9.5845	8.742	0.733877
Yuhua 1	11.1829	12.1224	11.5658	11.624	0.472419
Yuhua 2	7.7849	8.4443	7.748	7.992	0.391792
Yuhua 7	6.173	5.7388	5.9719	5.961	0.217296
150m
Variety name	Soluble sugar content （mg/g）
	Repeat 1	Repeat 2	Repeat 3	mean
ZYCT01	16.4781	16.762	15.6029	16.281	0.604164
ZYCT02	18.2803	19.1188	20.0657	19.1549	0.893258
ZYCT03	18.4921	18.2292	19.6712	18.7975	0.767982
Changxiangtai 502	40.3444	40.3248	39.7663	40.1452	0.328261
Changxiangtai 603	33.1501	30.2075	31.1328	31.4968	1.50467
Changxiangtai 701	37.9786	37.819	39.4861	38.4279	0.919893
Fengyou 730	21.7016	23.0533	22.8244	22.5264	0.723451
Fenglv 1	12.6189	11.7395	11.0344	11.7976	0.79382
Fengyou 789	39.5797	40.667	39.2556	39.8341	0.739283
Huayouza 655R	20.0593	21.775	22.5325	21.4556	1.26715
Jingyou 69	16.4853	14.9622	15.383	15.6102	0.78654
Liuye Cauliflower	27.27	27.4415	28.6533	27.7883	0.754038
Qingza 7	18.6429	17.954	18.2387	18.2785	0.346176
Shengguang 127	13.8215	13.2454	13.7563	13.6077	0.315479
Shishan 2017	17.2667	16.5368	18.2767	17.36	0.873711
Shishan flower stalk	15.7274	15.3987	15.853	15.6597	0.23457
Hope 759	17.3133	17.792	17.9124	17.6726	0.316887
Selenium Ziyuan 1	12.224	12.9363	13.3532	12.8378	0.57103
Selenium Ziyuan 2	15.1713	14.7624	14.0429	14.6589	0.571298
Sunshine 131	26.1172	26.9064	27.106	26.7099	0.522849
Sunshine 2009	34.5162	34.6479	36.7455	35.3032	1.25079
Sunshine 50	30.9458	30.8642	31.1606	30.9902	0.153107
Youtai 929	33.0679	32.3065	34.0016	33.1253	0.84901
Youyan 2	43.5575	41.5489	42.8463	42.6509	1.01844
Yuhua 1	37.1206	37.2184	38.2043	37.5144	0.59944
Yuhua 2	42.0588	44.2635	45.7297	44.0173	1.84777
Yuhua 7	22.7642	20.3172	23.202	22.0945	1.55464
