# Supplementary material for: Microscopical Observation and Transcriptome Analysis Reveal the Effects of High‐Altitude Ecosystem in the Qualities of Different Genetic Varieties Brassica napus Resources
Source: Ecol Evol. 2024 Nov 21;14(11):e70616. doi: 10.1002/ece3.70616 (PMC11582087; doi:10.1002/ece3.70616)
Supplement: Supplementary file 6 — Table S5. Cellulose content of Brassica napus at different altitudes. [file ECE3-14-e70616-s011.xlsx]

## Sheet: Sheet1
1600m
Variety name	Cellulose content (mg/g)
	Repeat 1	Repeat 2	Repeat 3	mean
ZYCT01	27.2781	27.2892	26.4873	27.018	0.459806
ZYCT02	45.8726	45.6813	44.0242	45.193	1.01646
ZYCT03	51.9673	53.8184	50.6527	52.146	1.59041
Changxiangtai 502	92.7699	91.4098	90.3579	91.513	1.20928
Changxiangtai 603	92.1766	93.4091	93.3726	92.986	0.701285
Changxiangtai 701	92.4574	92.1822	91.5934	92.078	0.441384
Fengyou 730	14.0216	13.4503	14.9396	14.137	0.751346
Fenglv 1	42.2184	45.4563	43.3588	43.678	1.64236
Fengyou 789	54.7316	54.8824	54.396	54.67	0.248982
Huayouza 655R	76.7105	76.4435	77.2789	76.811	0.426666
Jingyou 69	26.9184	27.978	27.9918	27.629	0.615783
Liuye Cauliflower	19.2552	18.9688	18.3152	18.846	0.481805
Qingza 7	27.8579	27.4787	27.2969	27.545	0.28623
Shengguang 127	64.1569	63.7538	61.2559	63.056	1.57151
Shishan 2017	17.5292	18.0926	17.8645	17.829	0.283395
Shishan flower stalk	13.2008	13.0085	14.254	13.488	0.670507
Hope 759	59.9499	61.5685	60.6517	60.723	0.811676
Selenium Ziyuan 1	25.1611	24.7681	23.9337	24.621	0.626789
Selenium Ziyuan 2	24.3521	26.6462	24.1328	25.044	1.39213
Sunshine 131	21.8576	20.5714	22.5431	21.657	1.00098
Sunshine 2009	12.6345	12.0471	13.6537	12.778	0.812914
Sunshine 50	8.2387	10.004	8.667	8.97	0.920805
Youtai 929	65.2221	68.8579	65.9669	66.682	1.92057
Youyan 2	43.1645	45.9948	45.051	44.737	1.44108
Yuhua 1	40.479	39.1566	37.7466	39.127	1.36643
Yuhua 2	22.4913	23.0404	22.6492	22.727	0.28269
Yuhua 7	15.4392	14.2551	13.1986	14.298	1.12091
150m
Variety name	Cellulose content (mg/g)
	Repeat 1	Repeat 2	Repeat 3	mean
ZYCT01	53.6997	54.8182	56.0109	54.8429	1.15578
ZYCT02	76.2028	78.2118	79.7715	78.062	1.78907
ZYCT03	57.0944	59.3116	58.4234	58.2765	1.11587
Changxiangtai 502	71.0856	70.4832	73.0654	71.5447	1.35093
Changxiangtai 603	51.595	48.7407	50.8944	50.41	1.48753
Changxiangtai 701	71.0568	72.2187	74.386	72.5538	1.68969
Fengyou 730	56.8638	55.1749	56.593	56.2105	0.907073
Fenglv 1	63.1037	62.3817	63.0041	62.8298	0.391284
Fengyou 789	69.5379	68.0861	69.5918	69.0719	0.854187
Huayouza 655R	42.4414	42.8046	45.2472	43.4977	1.52591
Jingyou 69	42.9028	45.788	42.452	43.7143	1.81
Liuye Cauliflower	35.1817	36.8011	36.0172	36	0.809837
Qingza 7	49.5643	47.0202	45.7015	47.4286	1.96351
Shengguang 127	60.2265	62.7847	60.6777	61.2296	1.36548
Shishan 2017	67.9233	68.3567	68.4072	68.2291	0.266008
Shishan flower stalk	47.0668	45.2444	46.6179	46.3097	0.949502
Hope 759	51.7136	51.7017	53.09	52.1684	0.798134
Selenium Ziyuan 1	57.7743	56.3671	54.9464	56.3626	1.41394
Selenium Ziyuan 2	68.7124	69.7967	70.2149	69.5747	0.775468
Sunshine 131	36.4928	35.3155	38.2086	36.6723	1.45488
Sunshine 2009	85.1923	85.046	86.0563	85.4315	0.545982
Sunshine 50	70.0614	70.8986	73.0909	71.3503	1.56446
Youtai 929	51.6193	53.5344	52.9967	52.7168	0.987766
Youyan 2	69.2951	67.9365	67.9616	68.3977	0.777255
Yuhua 1	71.6729	70.228	72.8821	71.5943	1.32879
Yuhua 2	61.5498	61.6006	63.3083	62.1529	1.00093
Yuhua 7	49.6131	51.471	51.4032	50.8291	1.05364
