# Supplementary material for: Microscopical Observation and Transcriptome Analysis Reveal the Effects of High‐Altitude Ecosystem in the Qualities of Different Genetic Varieties Brassica napus Resources
Source: Ecol Evol. 2024 Nov 21;14(11):e70616. doi: 10.1002/ece3.70616 (PMC11582087; doi:10.1002/ece3.70616)
Supplement: Supplementary file 7 — Table S6. Ascorbic acid content of Brassica napus at different altitudes. [file ECE3-14-e70616-s006.xlsx]

## Sheet: Sheet1
1600m
Variety name	Ascorbic acid content (mg/g)
	Repeat 1	Repeat 2	Repeat 3	mean
ZYCT01	1.398	1.4139	1.2622	1.358	0.083374
ZYCT02	1.3554	1.4295	1.3214	1.369	0.0552757
ZYCT03	0.8998	0.987	0.9227	0.937	0.0452083
Changxiangtai 502	2.0312	1.975	2.0373	2.015	0.0343437
Changxiangtai 603	1.9352	1.9902	1.8612	1.929	0.0647328
Changxiangtai 701	1.9584	1.9952	2.2285	2.061	0.146479
Fengyou 730	1.5031	1.6022	1.4379	1.514	0.0827308
Fenglv 1	0.6751	0.6127	0.7577	0.682	0.0727341
Fengyou 789	1.1517	1.2964	1.0547	1.168	0.121632
Huayouza 655R	0.6519	0.5324	0.6519	0.612	0.0689934
Jingyou 69	1.3146	1.0388	1.3757	1.243	0.17949
Liuye Cauliflower	1.2712	1.2721	1.469	1.337	0.113941
Qingza 7	0.9592	0.9018	0.8376	0.9	0.0608317
Shengguang 127	1.1992	1.2239	1.2959	1.24	0.0502411
Shishan 2017	1.4427	1.4493	1.5726	1.488	0.073167
Shishan flower stalk	1.7014	1.7814	1.8798	1.788	0.089358
Hope 759	2.0611	1.9538	2.051	2.022	0.0592497
Selenium Ziyuan 1	1.128	1.07	1.1506	1.116	0.0415755
Selenium Ziyuan 2	0.8538	0.9663	0.834	0.885	0.0713578
Sunshine 131	1.6268	1.5978	1.5027	1.576	0.0649177
Sunshine 2009	1.3406	1.4544	1.36	1.385	0.0608799
Sunshine 50	1.6002	1.6652	1.2901	1.519	0.200452
Youtai 929	1.5002	1.8866	1.6557	1.681	0.194422
Youyan 2	1.3704	1.3466	1.4404	1.386	0.0487594
Yuhua 1	0.9355	0.7449	0.805	0.828	0.0974428
Yuhua 2	1.2571	1.3713	1.1639	1.264	0.103877
Yuhua 7	1.9038	1.8731	1.8407	1.873	0.0315538
150m
Variety name	Ascorbic acid content (mg/g)
	Repeat 1	Repeat 2	Repeat 3	mean
ZYCT01	1.2903	1.4341	1.2838	1.33607	0.0849615
ZYCT02	0.9456	0.9797	1.0212	0.982167	0.0378603
ZYCT03	1.2115	1.13	1.1952	1.1789	0.0431257
Changxiangtai 502	0.6704	0.6327	0.8594	0.720833	0.121474
Changxiangtai 603	0.518	0.5033	0.7033	0.574867	0.111469
Changxiangtai 701	0.5213	0.7074	0.7528	0.6605	0.122669
Fengyou 730	1.083	0.8795	0.8879	0.950133	0.115143
Fenglv 1	1.2449	1.2222	1.3548	1.27397	0.0709179
Fengyou 789	0.6986	0.8548	0.7927	0.782033	0.0786444
Huayouza 655R	1.4469	1.3198	1.5365	1.4344	0.108889
Jingyou 69	1.2224	1.3405	1.4017	1.32153	0.0911423
Liuye Cauliflower	1.0229	1.4594	1.5936	1.35863	0.298396
Qingza 7	0.9147	0.908	1.0802	0.967633	0.0975431
Shengguang 127	1.1225	1.2978	1.1176	1.1793	0.102653
Shishan 2017	0.8162	0.8494	0.9494	0.871667	0.0693355
Shishan flower stalk	0.9356	1.0372	0.9372	0.97	0.0582024
Hope 759	1.2756	1.1651	1.1575	1.1994	0.0661005
Selenium Ziyuan 1	0.8528	0.7523	0.8048	0.8033	0.0502668
Selenium Ziyuan 2	0.8364	0.8062	0.9008	0.8478	0.0483194
Sunshine 131	0.9357	0.9242	1.027	0.9623	0.0563261
Sunshine 2009	0.9618	0.8239	1.3259	1.0372	0.259355
Sunshine 50	0.7504	0.6539	0.7175	0.707267	0.0490571
Youtai 929	1.0308	1.0381	1.1704	1.07977	0.0785756
Youyan 2	0.8533	0.789	0.9772	0.873167	0.0956599
Yuhua 1	1.5446	1.5824	1.4252	1.5174	0.0820539
Yuhua 2	0.9446	0.8914	1.0467	0.9609	0.0789227
Yuhua 7	1.0327	1.1533	1.1078	1.09793	0.0609024
