# Supplementary material for: Microscopical Observation and Transcriptome Analysis Reveal the Effects of High‐Altitude Ecosystem in the Qualities of Different Genetic Varieties Brassica napus Resources
Source: Ecol Evol. 2024 Nov 21;14(11):e70616. doi: 10.1002/ece3.70616 (PMC11582087; doi:10.1002/ece3.70616)
Supplement: Supplementary file 8 — Table S7. Protein content of Brassica napus at different altitudes. [file ECE3-14-e70616-s010.xlsx]

## Sheet: Sheet1
1600m
Variety name	Protein content (mg/g)
	Repeat 1	Repeat 2	Repeat 3	mean
ZYCT01	13.6604	13.5059	13.592	14.586	0.0774188
ZYCT02	13.7389	13.7872	14.9633	13.83	0.693385
ZYCT03	13.1528	12.3456	13.0291	13.843	0.43475
Changxiangtai 502	12.8093	13.5375	13.7572	15.035	0.496162
Changxiangtai 603	19.7107	20.8704	19.7043	20.095	0.671408
Changxiangtai 701	18.3512	18.5052	18.4474	18.435	0.0777938
Fengyou 730	17.8785	16.6694	16.6355	16.728	0.708063
Fenglv 1	12.6774	12.8802	13.2198	13.592	0.27406
Fengyou 789	10.6004	10.4537	10.3692	11.474	0.116986
Huayouza 655R	16.4709	16.6637	16.0063	16.38	0.337935
Jingyou 69	14.025	12.4636	13.9787	13.489	0.888411
Liuye Cauliflower	14.708	15.3735	15.4086	15.163	0.394749
Qingza 7	16.6786	18.112	17.3145	16.035	0.718217
Shengguang 127	15.2018	15.0435	16.0013	15.749	0.513426
Shishan 2017	15.8987	15.9187	17.3944	16.404	0.857828
Shishan flower stalk	15.1972	14.782	13.8155	14.598	0.708944
Hope 759	15.1834	15.2866	14.1898	14.553	0.605649
Selenium Ziyuan 1	13.5266	13.6189	14.2243	13.123	0.378993
Selenium Ziyuan 2	15.9356	15.8219	14.6399	15.132	0.717506
Sunshine 131	18.0077	17.0843	17.778	15.29	0.480737
Sunshine 2009	16.7386	17.5517	16.6779	17.323	0.487911
Sunshine 50	14.7172	14.7742	14.7809	14.757	0.0350038
Youtai 929	18.1323	18.9265	18.2479	18.436	0.429072
Youyan 2	18.0354	17.8285	17.7756	16.213	0.137297
Yuhua 1	17.3939	17.5074	18.2517	17.718	0.465955
Yuhua 2	11.579	11.7316	10.5726	12.961	0.629737
Yuhua 7	14.4173	15.7404	14.1067	14.755	0.867568
150m
Variety name	Protein content (mg/g)
	Repeat 1	Repeat 2	Repeat 3	mean
ZYCT01	14.1034	15.0328	15.8488	14.995	0.873314
ZYCT02	11.7175	11.7998	10.5785	11.3653	0.682601
ZYCT03	14.8049	17.5547	16.4702	16.2766	1.38509
Changxiangtai 502	13.4758	12.3725	12.6102	12.8195	0.580666
Changxiangtai 603	13.7712	14.5142	13.0572	13.7809	0.728548
Changxiangtai 701	13.0835	14.9439	13.6788	13.9021	0.950083
Fengyou 730	12.5436	13.9235	12.2696	12.9122	0.886433
Fenglv 1	14.4403	13.374	14.8458	14.22	0.760222
Fengyou 789	13.4435	13.3752	14.5765	13.7984	0.674719
Huayouza 655R	10.2176	10.2325	9.9328	10.1276	0.168895
Jingyou 69	13.2404	12.3156	12.472	12.676	0.495001
Liuye Cauliflower	9.0177	10.6791	9.8388	9.8452	0.830718
Qingza 7	9.8438	9.3454	10.2406	9.80993	0.44856
Shengguang 127	11.7867	12.9375	11.6558	12.1267	0.705246
Shishan 2017	9.613	9.8805	9.6461	9.7132	0.145828
Shishan flower stalk	13.4896	12.5251	14.8926	13.6358	1.1905
Hope 759	11.8975	11.5259	11.218	11.5471	0.340247
Selenium Ziyuan 1	12.8482	13.685	13.1198	13.2177	0.426898
Selenium Ziyuan 2	14.0573	14.3094	12.9816	13.7828	0.705188
Sunshine 131	10.1345	13.7748	13.8137	12.5743	2.11305
Sunshine 2009	16.3988	17.5288	17.3142	17.0806	0.600126
Sunshine 50	16.9417	17.54	18.9979	17.8265	1.05762
Youtai 929	13.785	14.7255	13.6102	14.0402	0.59986
Youyan 2	13.0743	12.4378	13.4044	12.9722	0.491327
Yuhua 1	14.7818	13.8727	14.3044	14.3196	0.454741
Yuhua 2	12.7743	12.7814	11.4589	12.3382	0.761504
Yuhua 7	12.0745	13.4245	13.2274	12.9088	0.729215
