# Supplementary material for: Microscopical Observation and Transcriptome Analysis Reveal the Effects of High‐Altitude Ecosystem in the Qualities of Different Genetic Varieties Brassica napus Resources
Source: Ecol Evol. 2024 Nov 21;14(11):e70616. doi: 10.1002/ece3.70616 (PMC11582087; doi:10.1002/ece3.70616)
Supplement: Supplementary file 9 — Table S8. Differentially expressed genes discussed in AB‐L and BB‐L. [file ECE3-14-e70616-s009.xlsx]

## Sheet: Sheet1
Table S8 Differentially expressed genes discussed in AB-L and BB-L
Gene_id	Gene name	Gene description	Log2FC(AB-L/BB-L)	Pvalue	Padjust	Significant	Regulate
BnaA02G0272000ZS	SPS	-	5.43637	2.49e-13	8.72e-12	yes	up
BnaA02G0316800ZS	GN1	PREDICTED: glucan endo-1,3-beta-glucosidase 3 [Brassica rapa]	5.27895	4.07e-08	6.2e-07	yes	down
BnaA02G0186800ZS	TPS	BnaA02g14790D [Brassica napus]	5.6772	3.2e-19	2.2e-17	yes	down
BnaA01G0195500ZS	PPDK	PREDICTED: pyruvate, phosphate dikinase 1, chloroplastic [Brassica rapa]	7.87637	0.000159216	0.00106928	yes	up
BnaC03G0352000ZS	GAPC1	BnaC03g33610D [Brassica napus]	-1.26797	3.68e-12	1.1e-10	yes	up
BnaC09G0298700ZS	UGE5	BnaC09g26030D [Brassica napus]	-3.7953	0.00496108	0.0205374	yes	up
BnaA01G0135100ZS	UGE2	BnaC01g15760D [Brassica napus]	8.32293	1.68e-06	1.84e-05	yes	up
BnaA09G0529700ZS	RFS2	BnaA09g36810D [Brassica napus]	1.13187	7.62e-38	2.06e-35	yes	down
BnaA04G0117300ZS	RFS5	PREDICTED: probable galactinol--sucrose galactosyltransferase 5 [Brassica rapa]	3.02415	0.000542718	0.00308616	yes	up
BnaA02G0029100ZS	AGAL2	PREDICTED: alpha-galactosidase-like [Brassica rapa]	6.417	2.84e-08	4.45e-07	yes	down
BnaC08G0526000ZS	GOLS3	BnaC08g50010D [Brassica napus]	-2.96737	2.59e-06	2.73e-05	yes	up
BnaA05G0014900ZS	GAUT2	BnaA05g01360D [Brassica napus]	2.59661	1.18e-10	2.8e-09	yes	up
BnaA04G0197500ZS	GAUT5	BnaA04g17670D [Brassica napus]	2.87967	2.2e-35	5.07e-33	yes	up
BnaA01G0110200ZS	UXE	PREDICTED: probable UDP-arabinose 4-epimerase 3 [Brassica rapa]	8.54125	5.39e-06	5.3e-05	yes	up
BnaC09G0298700ZS	UGE5	BnaC09g26030D [Brassica napus]	-3.7953	0.00496108	0.0205374	yes	up
BnaA01G0135100ZS	UGE2	BnaC01g15760D [Brassica napus]	8.32293	1.68e-06	1.84e-05	yes	up
BnaA09G0675200ZS	GAUT6	BnaA09g49760D [Brassica napus]	1.08019	4.19e-06	4.24e-05	yes	up
BnaA08G0277600ZS	UGE1	PREDICTED: bifunctional UDP-glucose 4-epimerase and UDP-xylose 4-epimerase 1 [Brassica rapa]	1.33264	8.78e-06	8.2e-05	yes	up
BnaC05G0570000ZS	RGP1	PREDICTED: UDP-arabinopyranose mutase 1 [Brassica rapa]	-1.7326	8.32e-05	0.000603756	yes	up
