# Supplementary material for: Microscopical Observation and Transcriptome Analysis Reveal the Effects of High‐Altitude Ecosystem in the Qualities of Different Genetic Varieties Brassica napus Resources
Source: Ecol Evol. 2024 Nov 21;14(11):e70616. doi: 10.1002/ece3.70616 (PMC11582087; doi:10.1002/ece3.70616)
Supplement: Supplementary file 10 — Table S9. Differentially expressed genes discussed in AB‐H and BB‐H. [file ECE3-14-e70616-s007.xlsx]

## Sheet: Sheet3
Table S9 Differentially expressed genes discussed in AB-H and BB-H
Gene_id	Gene name	Gene description	Log2FC(AB-H/BB-H)	Pvalue	Padjust	Significant	Regulate
BnaA02G0411500ZS	otsB	BnaA02g34580D [Brassica napus]	5.91057	0.000182485	0.00186618	yes	up
BnaA02G0272000ZS	SPS	-	6.30599	0.000353107	0.00323202	yes	up
BnaA09G0024200ZS	SUS	PREDICTED: sucrose synthase 3 [Brassica rapa]	1.90142	0.00106234	0.00799604	yes	up
BnaC09G0135900ZS	INV/sacA	BnaC09g10840D [Brassica napus]	-2.76403	0.000242373	0.00237144	yes	up
BnaA03G0115300ZS	PFK7	BnaA03g10690D [Brassica napus]	5.72577	0.000119626	0.00130276	yes	up
BnaA04G0138300ZS	FBA1	PREDICTED: probable fructose-bisphosphate aldolase 1, chloroplastic [Brassica rapa]	4.37202	3.99e-15	4.53e-13	yes	up
BnaC08G0219300ZS	UGE1	BnaC08g15730D [Brassica napus]	-2.01714	2.46e-08	7.99e-07	yes	up
BnaC09G0462600ZS	RFS6	BnaC09g37530D [Brassica napus]	-3.76542	0.0029829	0.0183367	yes	up
BnaA04G0117300ZS	RFS5	PREDICTED: probable galactinol--sucrose galactosyltransferase 5 [Brassica rapa]	4.41181	0.00419796	0.0240257	yes	up
BnaA02G0029200ZS	AGAL1	BnaAnng06130D [Brassica napus]	7.15164	1.21e-13	1.12e-11	yes	up
BnaC08G0526000ZS	GOLS3	BnaC08g50010D [Brassica napus]	-2.4136	0.00371471	0.0217797	yes	up
BnaA01G0069200ZS	GAE1	BnaCnng70410D [Brassica napus]	9.30865	4.44e-25	1.22e-22	yes	down
BnaA05G0014900ZS	GAUT2	BnaA05g01360D [Brassica napus]	3.82359	8.52e-18	1.34e-15	yes	up
BnaA04G0197500ZS	GAUT5	BnaA04g17670D [Brassica napus]	4.16912	9.83e-07	2.09e-05	yes	up
BnaA08G0277600ZS	UGE1	PREDICTED: bifunctional UDP-glucose 4-epimerase and UDP-xylose 4-epimerase 1 [Brassica rapa]	1.95488	4.8e-06	8.33e-05	yes	up
BnaA10G0013600ZS	CSLD5	PREDICTED: cellulose synthase-like protein D5 [Brassica rapa]	1.57451	1.09e-17	1.7e-15	yes	down
