# Supplementary material for: Microscopical Observation and Transcriptome Analysis Reveal the Effects of High‐Altitude Ecosystem in the Qualities of Different Genetic Varieties Brassica napus Resources
Source: Ecol Evol. 2024 Nov 21;14(11):e70616. doi: 10.1002/ece3.70616 (PMC11582087; doi:10.1002/ece3.70616)
Supplement: Supplementary file 11 — Table S10. Differentially expressed genes discussed in BB‐H and BB‐L. [file ECE3-14-e70616-s012.xlsx]

## Sheet: Sheet4
Table S10 Differentially expressed genes discussed in BB-H and BB-L
Gene_id	Gene name	Gene description	Log2FC(BB-H/BB-L)	Pvalue	Padjust	Significant	Regulate
BnaC09G0139600ZS	UGE3	BnaCnng14830D [Brassica napus]	-2.25028	0.0023191	0.0204585	yes	up
BnaA01G0135100ZS	UGE2	BnaC01g15760D [Brassica napus]	5.73602	0.00375747	0.0297624	yes	up
BnaA02G0029100ZS	AGAL2	PREDICTED: alpha-galactosidase-like [Brassica rapa]	4.09859	0.000651085	0.00765696	yes	down
BnaA01G0135100ZS	UGE2	BnaC01g15760D [Brassica napus]	5.73602	0.00375747	0.0297624	yes	up
BnaC08G0416400ZS	UXS2	hypothetical protein EUTSA_v10005973mg [Eutrema salsugineum]	-1.93132	2.06e-35	1.22e-32	yes	down
BnaA09G0441900ZS	UGD1	BnaA09g29000D [Brassica napus]	1.33338	5.82e-09	3.17e-07	yes	up
BnaC09G0139600ZS	UGE3	BnaCnng14830D [Brassica napus]	-2.25028	0.0023191	0.0204585	yes	up
BnaC05G0570000ZS	CSLD5	PREDICTED: UDP-arabinopyranose mutase 1 [Brassica rapa]	-1.31159	3.55e-06	9.67e-05	yes	up
