# Supplementary material for: Microscopical Observation and Transcriptome Analysis Reveal the Effects of High‐Altitude Ecosystem in the Qualities of Different Genetic Varieties Brassica napus Resources
Source: Ecol Evol. 2024 Nov 21;14(11):e70616. doi: 10.1002/ece3.70616 (PMC11582087; doi:10.1002/ece3.70616)
Supplement: Supplementary file 12 — Table S11. Differentially expressed genes discussed in AB‐H and AB‐L. [file ECE3-14-e70616-s002.xlsx]

## Sheet: Sheet5
Table S11 Differentially expressed genes discussed in AB-H and AB-L
Gene_id	Gene name	Gene description	Log2FC(AB-H/AB-L)	Pvalue	Padjust	Significant	Regulate
BnaA02G0411500ZS	otsB	BnaA02g34580D [Brassica napus]	4.77652	1.33e-07	3.91e-06	yes	up
BnaA09G0024200ZS	SUS	PREDICTED: sucrose synthase 3 [Brassica rapa]	2.04252	0.00858332	0.041886	yes	up
BnaA02G0186800ZS	TPS	BnaA02g14790D [Brassica napus]	5.24456	4.92e-30	3.32e-27	yes	up
BnaA01G0157600ZS	PFK3	PREDICTED: ATP-dependent 6-phosphofructokinase 3 [Brassica rapa]	6.74388	0.000447402	0.00400439	yes	up
BnaA01G0195500ZS	PPDK	PREDICTED: pyruvate, phosphate dikinase 1, chloroplastic [Brassica rapa]	6.56624	0.00609341	0.0322215	yes	up
BnaA03G0175600ZS	ENO2	PREDICTED: bifunctional enolase 2/transcriptional activator-like [Brassica rapa]	4.42992	5.46e-18	1.26e-15	yes	down
BnaA08G0292300ZS	PGM1	BnaA08g26140D [Brassica napus]	2.06827	7.87e-15	1.12e-12	yes	down
BnaC09G0139600ZS	UGE3	BnaCnng14830D [Brassica napus]	-1.553	9.67e-05	0.00112683	yes	up
BnaC09G0462600ZS	RFS6	BnaC09g37530D [Brassica napus]	-2.00801	2.81e-08	9.85e-07	yes	up
BnaC03G0813600ZS	RFS1	BnaA08g00340D [Brassica napus]	1.24763	0.00445889	0.0252472	yes	up
BnaA09G0529700ZS	RFS2	BnaA09g36810D [Brassica napus]	1.83522	1.11e-22	4.06e-20	yes	up
BnaA02G0029100ZS	AGAL2	PREDICTED: alpha-galactosidase-like [Brassica rapa]	5.60112	7.63e-05	0.000920757	yes	up
BnaA03G0073600ZS	UGP2	BnaA03g06500D [Brassica napus]	4.60295	2.05e-07	5.7e-06	yes	down
BnaC09G0139600ZS	UGE3	BnaCnng14830D [Brassica napus]	-1.553	9.67e-05	0.00112683	yes	up
